# Supplementary material for: AnimalTFDB 4.0: a comprehensive animal transcription factor database updated with variation and expression annotations
Source: Nucleic Acids Res. 2022 Oct 21;51(D1):D39–45. doi: 10.1093/nar/gkac907 (PMC9825474; doi:10.1093/nar/gkac907)
Supplement: gkac907_Supplemental_File [file gkac907_supplemental_file.xlsx]

## Sheet: Supplementary Table S1
Supplementary Table S1. Comparison of AnimalTFDB3.0 and AnimalTFDB4.0 species data.
Category	Species Number in Version 3	Species Number in Version 4
Afrotheria	3	3
Amphibians	1	1
Birds&Reptiles	7	24
Fishes	11	59
Laurasiatheria	15	28
Other Chordates	2	1
Other Eukaryotes	2	2
Other Mammals	4	15
Other Vertebrates	2	2
Primates	24	24
Rodents	24	22
Xenarthra	2	2
Total	97	183

## Sheet: Supplementary Table S2
Supplementary Table S2. All TF cutoff thresholds of all transcription families.
Family			DNA-binding domain	Pfam ID	Cutoff	Rules	Category on Web
AF-4			AF-4	PF05110	0.0001	AF-4 domain	Unclassified Structure
AP-2			TF_AP-2	PF03299	0.0001	TF_AP-2 domain	Basic Domians group
ARID			ARID	PF01388	0.0001	ARID domain, no PLU-1 domain	Helix-turn-helix
bHLH			HLH	PF00010	0.01	HLH domain	Basic Domians group
CBF			CBF_beta	PF02312	0.0001	CBF_beta domain	Beta-Scaffold Factors
CSL			BTD	PF09270	0.0001	BTD domain	Beta-Scaffold Factors
NF-Y	NF-YA		CBFB_NFYA	PF02045	0.0001	CBFB_NFYA domain	Other Alpha-Helix Group
	NF-YB		NF-YB	self-build	0.0001	NF-YB domain	Other Alpha-Helix Group
	NF-YC		NF-YC	self-build	0.0001	NF-YC domain	Other Alpha-Helix Group
CG-1			CG-1	PF03859	0.0001	CG-1 domain	Unclassified Structure
CP2			CP2	PF04516	0.0001	CP2 domain	Beta-Scaffold Factors
CSD			CSD	PF00313	0.0001	CSD domain	Beta-Scaffold Factors
CSRNP			CSRNP_N	PF16019	0.0001	CSRNP_N domain	Unclassified Structure
DACH			DACH	self-build	0.0001	DACH domain	Unclassified Structure
E2F			E2F_TDP	PF02319	0.0001	E2F_TDP domain	Helix-turn-helix
ETS			Ets	PF00178	0.0001	Ets domain	Helix-turn-helix
Fork head			Fork_head	PF00250	0.001	Fork_head domain	Helix-turn-helix
GCM			GCM	PF03615	0.0001	GCM domain	Beta-Scaffold Factors
GTF2I			GTF2I	PF02946	0.0001	GTF2I domain	Other Alpha-Helix Group
HMG			HMG_box	PF00505	0.001	HMG_box domain	Other Alpha-Helix Group
HMGA			HMGA	self-build	0.0001	HMGA domain	Unclassified Structure
HSF			HSF_DNA-bind	PF00447	0.0001	HSF_DNA-bind domain	Helix-turn-helix
HTH			HTH_psq	PF05225	0.0001	HTH_psq domain	Helix-turn-helix
IRF			IRF	PF00605	0.0001	IRF domain	Helix-turn-helix
MYB			Myb_DNA-bd	PF00249	0.001	Myb_DNA-binding domain,no SNF2_N and EP400_N domain	Helix-turn-helix
MBD			MBD	PF01429	0.0001	MBD domain	Unclassified Structure
NCU-G1			NCU-G1	PF15065	0.0001	NCU-G1 domain	Unclassified Structure
NDT80/PhoG			NDT80_PhoG	PF05224	0.0001	NDT80_PhoG domain	Unclassified Structure
Nrf1			Nrf1_DNA-bind	PF10491	0.0001	Nrf1_DNA-bind domain	Basic Domians group
PC4			PC4	PF02229	0.0001	PC4 domain	Unclassified Structure
P53			P53	PF00870	0.0001	P53 domain	Beta-Scaffold Factors
PAX			PAX	PF00292	0.0001	PAX domain	Helix-turn-helix
HPD			HPD	PF05044	0.0001	HPD domain	Helix-turn-helix
LRRFIP			LRRFIP	PF09738	0.0001	LRRFIP domain	Unclassified Structure
RFX			RFX	PF02257	0.0001	RFX domain	Basic Domians group
RHD			RHD	PF00554	0.0001	RHD domain	Beta-Scaffold Factors
Runt			Runt	PF00853	0.0001	Runt domain	Beta-Scaffold Factors
SAND			SAND	PF01342	0.0001	SAND domain	Other Alpha-Helix Group
SRF			SRF	PF00319	0.0001	SRF domain	Helix-turn-helix
STAT			STAT_bind	PF02864	0.0001	STAT_bind domain	Beta-Scaffold Factors
T-box			T-box	PF00907	0.0001	T-box domain	Unclassified Structure
TEA			TEA	PF01285	0.0001	TEA domain	Helix-turn-helix
COE			COE	self-build	0.0001	COE domain	Helix-turn-helix
GCFC			GCFC	PF07842	0.0001	GCFC domain, no TIP_N domain	Unclassified Structure
TSC22			TSC22	PF01166	0.0001	TSC22 domain	Basic Domians group
Tub			Tub	PF01167	0.0001	Tub domain	Unclassified Structure
bZIP	TF_bZIP		bZIP	self-build	0.0001	bZIP domain	Basic Domians group
MH1	CTF/NFI		MH1	PF00859	0.0001	CTF/NFI and MH1 domain	Unclassified Structure
	MH1		MH1	PF03165	0.0001	MH1 domain	Unclassified Structure
Homeobox	Homeobox		Homeobox	PF00046	0.01	All TFs have a Homeobox domain, without TRAM_LAG1_CLN8 domain; some of them have one of the Pou, CUT, and TF_Otx subfamily signature domains	Helix-turn-helix
	Pou		Homeobox, Pou	PF00157	0.0001		Helix-turn-helix
	CUT		Homeobox, CUT	PF02376	0.0001		Helix-turn-helix
	TF_Otx		Homeobox, TF_Otx	PF03529	0.0001		Helix-turn-helix
Zinc finger	zf-CCCH		zf-CCCH	PF00642	1e-20	zf-CCCH domain	Zinc-Coordinating Group
	zf-C2HC		zf-C2HC	PF01530	0.0001	zf-C2HC domain, no MOZ_SAS domain	Zinc-Coordinating Group
	zf-GAGA		zf-GAGA	PF09237	0.0001	zf-GAGA domain	Zinc-Coordinating Group
	zf-BED		zf-BED	PF02892	0.001	zf-BED domain	Zinc-Coordinating Group
	zf-C2H2	ZBTB	zf-C2H2	PF00651	0.0001	All TFs have a zf-C2H2 domain, ZBTB family has both ZBTB and zf-C2H2 domain	Zinc-Coordinating Group
		zf-C2H2	zf-C2H2	PF00096	0.001		Zinc-Coordinating Group
	Nuclear Receptor	Miscellaneous	zf-C4	self-build	0.0001	All TFs have a zf-C4 domain; some of them have one of the Miscellaneous, THR-like, RXR-like, ESR-like, NGFIB-like, SF-like and GCNF-like subfamily signature domains	Zinc-Coordinating Group
		THR-like	zf-C4	self-build	0.0001		Zinc-Coordinating Group
		RXR-like	zf-C4	self-build	0.0001		Zinc-Coordinating Group
		ESR-like	zf-C4	self-build	0.0001		Zinc-Coordinating Group
		NGFIB-like	zf-C4	self-build	0.0001		Zinc-Coordinating Group
		SF-like	zf-C4	self-build	0.0001		Zinc-Coordinating Group
		GCNF-like	zf-C4	self-build	0.0001		Zinc-Coordinating Group
	DM		DM	PF00751	0.0001	DM domain	Zinc-Coordinating Group
	zf-GATA		zf-GATA	PF00320	0.0001	zf-GATA domain	Zinc-Coordinating Group
	zf-LITAF-like		zf-LITAF-like	PF10601	0.0001	zf-LITAF-like domain	Zinc-Coordinating Group
	zf-MIZ		zf-MIZ	PF02891	0.0001	zf-MIZ domain	Zinc-Coordinating Group
	zf-NF-X1		zf-NF-X1	PF01422	0.0001	zf-NF-X1 domain	Zinc-Coordinating Group
	THAP		THAP	PF05485	0.0001	THAP domain	Zinc-Coordinating Group
Others

## Sheet: Supplementary Table S3
Supplementary Table S3. Number of transcription factors and transcriptional cofactors in 183 species
Category	Species	Common names	TF number	TF family number	Cofactors number	Cofactors family number	protein_coding gene	TF/protein_coding gene(%)	Cofactors/protein_coding gene(%)
Afrotheria	Echinops_telfairi	Lesser hedgehog tenrec	1084	67	767	81	16575	0.0653997	0.0462745
Afrotheria	Loxodonta_africana	Elephant	1190	72	889	79	20033	0.059402	0.0443768
Afrotheria	Procavia_capensis	Hyrax	1093	70	823	81	16057	0.06807	0.0512549
Amphibians	Xenopus_tropicalis	Tropical clawed frog	1368	72	810	77	19983	0.0684582	0.0405345
Birds&Reptiles	Anas_platyrhynchos_platyrhynchos	Duck	972	72	704	77	16616	0.0584978	0.0423688
Birds&Reptiles	Anser_brachyrhynchus	Pink-footed goose	1006	72	775	78	15544	0.0647195	0.0498585
Birds&Reptiles	Aquila_chrysaetos_chrysaetos	Golden eagle	1064	72	800	78	16118	0.0660132	0.0496339
Birds&Reptiles	Chelonoidis_abingdonii	Abingdon island giant tortoise	1361	71	798	79	20200	0.0673762	0.039505
Birds&Reptiles	Coturnix_japonica	Japanese quail	1030	72	778	77	15732	0.0654717	0.0494533
Birds&Reptiles	Crocodylus_porosus	Australian saltwater crocodile	963	71	733	79	15226	0.0632471	0.0481413
Birds&Reptiles	Ficedula_albicollis	Collared flycatcher	951	72	704	77	15457	0.0615255	0.0455457
Birds&Reptiles	Gallus_gallus	Chicken	1058	72	771	77	16779	0.063055	0.0459503
Birds&Reptiles	Geospiza_fortis	Medium ground-finch	811	70	691	76	14187	0.057165	0.0487066
Birds&Reptiles	Gopherus_evgoodei	Goodes thornscrub tortoise	1475	72	836	79	19807	0.0744686	0.0422073
Birds&Reptiles	Laticauda_laticaudata	Blue-ringed sea krait	1240	71	660	76	17627	0.0703466	0.0374426
Birds&Reptiles	Naja_naja	Indian cobra	1234	71	788	80	18011	0.0685137	0.043751
Birds&Reptiles	Notechis_scutatus	Mainland tiger snake	1346	70	736	80	18964	0.0709766	0.0388104
Birds&Reptiles	Parus_major	Great Tit	1003	72	759	78	15003	0.0668533	0.0505899
Birds&Reptiles	Pelodiscus_sinensis	Chinese softshell turtle	1185	72	721	80	18189	0.0651493	0.0396393
Birds&Reptiles	Podarcis_muralis	Common wall lizard	1643	72	827	76	22062	0.0744719	0.0374853
Birds&Reptiles	Pseudonaja_textilis	Eastern brown snake	1275	72	799	79	18400	0.0692935	0.0434239
Birds&Reptiles	Salvator_merianae	Argentine black and white tegu	1576	72	846	78	19338	0.0814976	0.0437481
Birds&Reptiles	Serinus_canaria	Common canary	929	71	721	77	15225	0.0610181	0.0473563
Birds&Reptiles	Sphenodon_punctatus	Tuatara	1103	71	734	77	17628	0.0625709	0.0416383
Birds&Reptiles	Strigops_habroptila	Kakapo	1081	72	801	79	16037	0.0674066	0.049947
Birds&Reptiles	Struthio_camelus_australis	African ostrich	793	69	702	77	14297	0.0554662	0.0491012
Birds&Reptiles	Taeniopygia_guttata	Zebra finch	1145	71	779	78	16619	0.068897	0.0468741
Birds&Reptiles	Terrapene_carolina_triunguis	Three-toed box turtle	1506	71	820	79	22092	0.0681695	0.0371175
Fishes	Acanthochromis_polyacanthus	Spiny chromis	1698	72	755	77	24016	0.0707029	0.0314374
Fishes	Amphilophus_citrinellus	Midas cichlid	1606	72	716	77	23675	0.0678353	0.0302429
Fishes	Amphiprion_ocellaris	Clown anemonefish	1640	72	776	78	23555	0.0696243	0.0329442
Fishes	Amphiprion_percula	Orange clownfish	1701	72	779	78	23872	0.071255	0.0326324
Fishes	Anabas_testudineus	Climbing perch	1568	71	774	76	23246	0.0674525	0.0332961
Fishes	Astatotilapia_calliptera	Eastern happy	1801	72	758	77	26983	0.0667457	0.0280918
Fishes	Astyanax_mexicanus	Mexican tetra	1838	72	757	78	26662	0.0689371	0.0283925
Fishes	Betta_splendens	Siamese fighting fish	1595	72	754	75	22369	0.071304	0.0337074
Fishes	Callorhinchus_milii	Elephant shark	1080	71	693	77	19415	0.0556271	0.0356941
Fishes	Carassius_auratus	Goldfish	3894	72	811	80	54560	0.071371	0.0148644
Fishes	Clupea_harengus	Atlantic herring	1625	72	734	79	24074	0.0675002	0.0304893
Fishes	Cottoperca_gobio	Channel bull blenny	1623	69	719	75	21622	0.0750624	0.0332532
Fishes	Cyclopterus_lumpus	Lumpfish	1525	72	755	77	21506	0.0709104	0.0351065
Fishes	Cynoglossus_semilaevis	Tongue sole	1530	72	736	76	21371	0.0715923	0.0344392
Fishes	Cyprinodon_variegatus	Sheepshead minnow	1664	72	742	77	22993	0.0723699	0.0322707
Fishes	Cyprinus_carpio	Common carp	3020	72	706	80	46151	0.0654374	0.0152976
Fishes	Danio_rerio	Zebrafish	2546	72	782	79	25432	0.10011	0.0307487
Fishes	Denticeps_clupeoides	Denticle herring	1703	72	777	77	24119	0.0706082	0.0322153
Fishes	Electrophorus_electricus	Electric eel	1516	72	736	77	22824	0.0664213	0.0322468
Fishes	Erpetoichthys_calabaricus	Reedfish	1923	72	777	77	22327	0.0861289	0.0348009
Fishes	Esox_lucius	Northern pike	1930	72	783	80	24854	0.0776535	0.031504
Fishes	Fundulus_heteroclitus	Mummichog	1835	72	743	77	23054	0.0795957	0.0322287
Fishes	Gasterosteus_aculeatus	Stickleback	1306	71	744	74	20787	0.0628277	0.0357916
Fishes	Haplochromis_burtoni	Burton's mouthbrooder	1652	72	762	76	23044	0.0716889	0.0330672
Fishes	Hucho_hucho	Huchen	3682	73	755	77	50005	0.0736326	0.0150985
Fishes	Ictalurus_punctatus	Channel catfish	1649	72	773	76	23598	0.0698788	0.032757
Fishes	Kryptolebias_marmoratus	Mangrove rivulus	1625	72	757	78	21911	0.0741637	0.0345489
Fishes	Labrus_bergylta	Ballan wrasse	1713	72	754	76	27270	0.0628163	0.0276494
Fishes	Larimichthys_crocea	Large yellow croaker	1616	72	774	78	22891	0.0705954	0.0338124
Fishes	Lates_calcarifer	Barramundi perch	1658	72	728	76	25058	0.0661665	0.0290526
Fishes	Lepisosteus_oculatus	Spotted gar	1189	72	754	77	18341	0.0648274	0.0411101
Fishes	Mastacembelus_armatus	Zig-zag eel	1590	71	768	76	22310	0.0712685	0.034424
Fishes	Maylandia_zebra	Zebra mbuna	1847	72	768	78	27156	0.0680144	0.028281
Fishes	Myripristis_murdjan	Pinecone soldierfish	1691	72	763	76	23976	0.0705289	0.0318235
Fishes	Neolamprologus_brichardi	Lyretail cichlid	1582	72	690	76	23568	0.0671249	0.029277
Fishes	Nothobranchius_furzeri	Turquoise killifish	1805	72	743	75	23421	0.0770676	0.0317237
Fishes	Oncorhynchus_tshawytscha	Chinook salmon	3540	73	746	76	42356	0.0835773	0.0176126
Fishes	Oreochromis_niloticus	Nile tilapia	1871	72	768	78	28142	0.0664843	0.0272902
Fishes	Oryzias_javanicus	Javanese ricefish	1708	72	704	77	21482	0.0795084	0.0327716
Fishes	Oryzias_melastigma	Indian medaka	1690	72	746	77	23510	0.0718843	0.0317312
Fishes	Oryzias_sinensis	Chinese medaka	1650	71	673	77	21948	0.0751777	0.0306634
Fishes	Paramormyrops_kingsleyae	P. kingsleyae	1764	72	794	79	24782	0.0711807	0.0320394
Fishes	Poecilia_formosa	Amazon molly	1742	72	791	78	23615	0.0737667	0.0334957
Fishes	Poecilia_latipinna	Sailfin molly	1691	72	752	76	23617	0.071601	0.0318415
Fishes	Poecilia_reticulata	Guppy	1660	71	727	76	22857	0.0726255	0.0318064
Fishes	Pundamilia_nyererei	Makobe Island cichlid	1630	72	740	76	23473	0.0694415	0.0315256
Fishes	Pygocentrus_nattereri	Red-bellied piranha	1736	72	777	76	26675	0.0650797	0.0291284
Fishes	Salmo_trutta	Brown trout	4164	72	804	78	43759	0.0951576	0.0183734
Fishes	Sander_lucioperca	Pike-perch	1748	72	770	76	24470	0.0714344	0.0314671
Fishes	Scleropages_formosus	Asian bonytongue	1738	72	812	79	24103	0.0721072	0.0336888
Fishes	Scophthalmus_maximus	Turbot	1523	72	741	76	21260	0.0716369	0.0348542
Fishes	Seriola_dumerili	Greater amberjack	1665	72	777	77	23241	0.0716406	0.0334323
Fishes	Seriola_lalandi_dorsalis	Yellowtail amberjack	1665	72	750	77	24724	0.0673435	0.0303349
Fishes	Sinocyclocheilus_grahami	Golden-line barbel	3040	71	783	79	44325	0.0685843	0.017665
Fishes	Sparus_aurata	Gilthead seabream	1802	71	774	78	25156	0.071633	0.030768
Fishes	Stegastes_partitus	Bicolor damselfish	1622	72	746	76	23080	0.0702773	0.0323224
Fishes	Takifugu_rubripes	Fugu	1478	72	739	76	21383	0.0691203	0.0345602
Fishes	Tetraodon_nigroviridis	Tetraodon	1375	71	689	76	19602	0.0701459	0.0351495
Fishes	Xiphophorus_maculatus	Platyfish	1761	72	760	77	23753	0.074138	0.031996
Laurasiatheria	Ailuropoda_melanoleuca	Giant panda	1411	72	921	81	20820	0.0677714	0.0442363
Laurasiatheria	Balaenoptera_musculus	Blue whale	1461	72	932	81	19518	0.074854	0.0477508
Laurasiatheria	Bison_bison_bison	American bison	1247	72	875	81	20224	0.0616594	0.0432654
Laurasiatheria	Bos_grunniens	Domestic yak	1395	72	884	80	20953	0.0665776	0.0421897
Laurasiatheria	Bos_taurus	Cow	1445	72	939	81	21861	0.0660994	0.0429532
Laurasiatheria	Canis_lupus_dingo	Dingo	1421	71	924	81	21307	0.0666917	0.043366
Laurasiatheria	Canis_lupus_familiaris	Dog	1442	72	924	81	20500	0.0703415	0.0450732
Laurasiatheria	Capra_hircus	Goat	1455	72	941	81	21343	0.0681722	0.0440894
Laurasiatheria	Cervus_hanglu_yarkandensis	Yarkand deer	1463	72	930	81	22020	0.0664396	0.0422343
Laurasiatheria	Delphinapterus_leucas	Beluga whale	1438	72	915	80	19070	0.0754064	0.0479811
Laurasiatheria	Equus_asinus_asinus	Donkey	1442	72	918	81	19922	0.0723823	0.0460797
Laurasiatheria	Equus_caballus	Horse	1522	72	922	81	20912	0.0727812	0.0440895
Laurasiatheria	Erinaceus_europaeus	Hedgehog	817	67	719	79	14601	0.0559551	0.0492432
Laurasiatheria	Felis_catus	Cat	1455	72	934	81	19564	0.0743713	0.0477407
Laurasiatheria	Monodon_monoceros	Narwhal	1468	72	959	81	19154	0.076642	0.0500679
Laurasiatheria	Mustela_putorius_furo	Ferret	1321	72	916	82	19910	0.0663486	0.046007
Laurasiatheria	Myotis_lucifugus	Microbat	1172	72	881	81	19728	0.0594079	0.0446573
Laurasiatheria	Ovis_aries	Sheep	1376	72	935	81	20477	0.0671973	0.045661
Laurasiatheria	Panthera_leo	Lion	1430	72	953	81	19550	0.0731458	0.0487468
Laurasiatheria	Panthera_pardus	Leopard	1397	72	924	81	19646	0.0711086	0.0470325
Laurasiatheria	Panthera_tigris_altaica	Tiger	1114	72	844	80	17544	0.0634975	0.0481076
Laurasiatheria	Phocoena_sinus	Vaquita	1474	72	944	80	18962	0.0777344	0.0497838
Laurasiatheria	Physeter_catodon	Sperm whale	1445	72	918	81	19701	0.0733465	0.0465966
Laurasiatheria	Pteropus_vampyrus	Megabat	1221	72	915	82	16990	0.0718658	0.0538552
Laurasiatheria	Sorex_araneus	Shrew	699	69	658	77	13187	0.0530067	0.0498976
Laurasiatheria	Sus_scrofa	Pig	1451	72	920	80	21280	0.0681861	0.0432331
Laurasiatheria	Tursiops_truncatus	Dolphin	1271	72	908	80	16550	0.0767976	0.054864
Laurasiatheria	Vicugna_pacos	Alpaca	713	67	638	81	11765	0.0606035	0.0542286
Other Chordates	Chrysemys_picta_bellii	Painted turtle	1440	72	828	79	21176	0.0680015	0.0391009
Other Eukaryotes	Caenorhabditis_elegans	C. elegans	590	58	317	56	20191	0.0292209	0.0157001
Other Eukaryotes	Drosophila_melanogaster	D. melanogaster	651	64	375	56	13968	0.0466065	0.0268471
Other Mammals	Bos_mutus	Wild yak	1294	72	899	80	20832	0.062116	0.0431548
Other Mammals	Camelus_dromedarius	Arabian camel	1370	72	924	81	19379	0.0706951	0.0476805
Other Mammals	Catagonus_wagneri	Chacoan peccary	1387	72	941	81	19627	0.070668	0.0479442
Other Mammals	Monodelphis_domestica	Opossum	1594	72	830	79	21380	0.0745557	0.0388213
Other Mammals	Moschus_moschiferus	Siberian musk deer	1439	72	957	81	21352	0.0673942	0.0448202
Other Mammals	Neovison_vison	American mink	1379	72	926	81	19599	0.0703607	0.0472473
Other Mammals	Notamacropus_eugenii	Wallaby	987	71	784	76	15290	0.064552	0.0512753
Other Mammals	Ornithorhynchus_anatinus	Platypus	1162	72	798	78	17417	0.0667164	0.0458173
Other Mammals	Phascolarctos_cinereus	Koala	1381	72	875	79	19832	0.0696349	0.0441206
Other Mammals	Rhinolophus_ferrumequinum	Greater horseshoe bat	1418	72	935	80	19452	0.0728974	0.048067
Other Mammals	Sarcophilus_harrisii	Tasmanian devil	1550	71	848	78	18985	0.0816434	0.0446668
Other Mammals	Ursus_americanus	American black bear	1373	72	810	80	20542	0.0668387	0.0394314
Other Mammals	Ursus_maritimus	Polar bear	1130	72	819	80	18699	0.060431	0.0437991
Other Mammals	Vombatus_ursinus	Common wombat	1562	72	891	79	21198	0.0736862	0.0420323
Other Mammals	Vulpes_vulpes	Red fox	1359	72	897	81	20266	0.0670581	0.0442613
Other Vertebrates	Hippocampus_comes	Tiger tail seahorse	1570	72	711	77	20850	0.0752998	0.0341007
Other Vertebrates	Latimeria_chalumnae	Coelacanth	1165	71	761	77	19569	0.0595329	0.038888
Primates	Aotus_nancymaae	Ma's night monkey	1544	72	949	81	20320	0.0759843	0.0467028
Primates	Callithrix_jacchus	White-tufted-ear marmoset	1498	72	931	81	21965	0.0681994	0.0423856
Primates	Carlito_syrichta	Tarsier	1226	72	873	82	18304	0.0669799	0.0476945
Primates	Cebus_capucinus_imitator	Capuchin	1525	72	951	81	20200	0.075495	0.0470792
Primates	Cercocebus_atys	Sooty mangabey	1540	72	967	80	20746	0.0742312	0.0466114
Primates	Chlorocebus_sabaeus	Vervet-AGM	1542	72	947	81	19165	0.0804592	0.049413
Primates	Gorilla_gorilla_gorilla	Gorilla	1585	72	952	81	21587	0.0734238	0.0441006
Primates	Homo_sapiens	Human	1659	72	1024	82	19988	0.0829998	0.0512307
Primates	Macaca_fascicularis	Crab-eating macaque	1419	72	875	81	22323	0.0635667	0.0391972
Primates	Macaca_mulatta	Macaque	1533	72	942	81	21591	0.0710018	0.0436293
Primates	Macaca_nemestrina	Pig-tailed macaque	1552	72	976	81	20872	0.074358	0.0467612
Primates	Mandrillus_leucophaeus	Drill	1459	72	944	81	20660	0.0706196	0.0456922
Primates	Microcebus_murinus	Mouse Lemur	1442	72	946	81	18816	0.0766369	0.0502764
Primates	Nomascus_leucogenys	Gibbon	1516	72	940	81	20648	0.0734212	0.045525
Primates	Otolemur_garnettii	Bushbaby	1514	72	912	81	19506	0.0776171	0.0467548
Primates	Pan_paniscus	Bonobo	1530	72	955	81	21041	0.0727152	0.0453876
Primates	Pan_troglodytes	Chimpanzee	1753	72	985	82	23302	0.0752296	0.042271
Primates	Papio_anubis	Olive baboon	1515	72	945	81	21731	0.0697161	0.0434863
Primates	Pongo_abelii	Sumatran orangutan	1570	72	961	81	20045	0.0783238	0.0479421
Primates	Prolemur_simus	Greater bamboo lemur	1459	71	945	82	20277	0.0719534	0.0466045
Primates	Propithecus_coquereli	Coquerel's sifaka	1381	72	912	80	17884	0.0772199	0.0509953
Primates	Rhinopithecus_bieti	Black snub-nosed monkey	1525	72	940	81	20824	0.0732328	0.0451402
Primates	Rhinopithecus_roxellana	Golden snub-nosed monkey	1542	72	955	81	21132	0.0729699	0.0451921
Primates	Saimiri_boliviensis_boliviensis	Bolivian squirrel monkey	1414	72	924	81	19290	0.0733022	0.0479005
Rodents	Cavia_porcellus	Guinea Pig	1231	72	900	79	18095	0.0680298	0.0497375
Rodents	Chinchilla_lanigera	Long-tailed chinchilla	1261	72	915	79	17809	0.0708069	0.0513785
Rodents	Cricetulus_griseus	Chinese hamster CHOK1GS	1411	72	963	80	20824	0.0677584	0.0462447
Rodents	Dipodomys_ordii	Kangaroo rat	1076	72	815	79	16911	0.0636272	0.0481935
Rodents	Heterocephalus_glaber	Naked mole-rat female	1443	72	917	79	20774	0.0694618	0.0441417
Rodents	Ictidomys_tridecemlineatus	Squirrel	1304	72	918	79	18474	0.0705857	0.0496915
Rodents	Jaculus_jaculus	Lesser Egyptian jerboa	1189	72	833	79	17845	0.0666293	0.0466797
Rodents	Marmota_marmota_marmota	Alpine marmot	1271	72	893	80	20350	0.062457	0.0438821
Rodents	Mesocricetus_auratus	Golden Hamster	1227	72	827	79	18257	0.0672071	0.0452977
Rodents	Microtus_ochrogaster	Prairie vole	1312	72	907	80	19130	0.0685834	0.0474124
Rodents	Mus_musculus	Mouse	1611	72	970	81	21884	0.0736154	0.0443246
Rodents	Mus_spicilegus	Steppe mouse	1455	72	929	81	22907	0.0635177	0.0405553
Rodents	Nannospalax_galili	Upper Galilee mountains blind mole rat	1292	72	891	80	18647	0.0692873	0.0477825
Rodents	Ochotona_princeps	Pika	990	70	800	79	16006	0.0618518	0.0499813
Rodents	Octodon_degus	Degu	1241	72	844	79	19982	0.0621059	0.042238
Rodents	Oncorhynchus_kisutch	Coho salmon	3743	72	802	76	43835	0.0853884	0.0182959
Rodents	Oryctolagus_cuniculus	Rabbit	1286	72	813	80	20599	0.0624302	0.0394679
Rodents	Peromyscus_maniculatus_bairdii	Northern American deer mouse	1402	72	944	81	21644	0.0647755	0.0436149
Rodents	Rattus_norvegicus	Rat	1561	72	952	81	23096	0.0675875	0.0412193
Rodents	Sciurus_vulgaris	Eurasian red squirrel	1505	72	954	81	22379	0.0672505	0.0426293
Rodents	Tupaia_belangeri	Tree Shrew	914	70	725	80	15471	0.0590783	0.0468619
Rodents	Urocitellus_parryii	Arctic ground squirrel	1367	72	927	80	19640	0.0696029	0.0471996
Xenarthra	Choloepus_hoffmanni	Sloth	802	66	625	77	12393	0.064714	0.0504317
Xenarthra	Dasypus_novemcinctus	Armadillo	1515	72	863	81	22711	0.0667078	0.0379992

## Sheet: Supplementary Table S4
Supplementary Table S4. Summary of the COSMIC mutation data in AnimalTFDB4.0.
Variant types	Records number	Records ratio (%)
Complex - compound substitution	7	1.72934e-06
Complex - deletion inframe	348	8.59727e-05
Complex - frameshift	2938	0.000725827
Complex - insertion inframe	81	2.00109e-05
Deletion - Frameshift	149103	0.0368356
Deletion - In frame	63286	0.0156347
Frameshift	2635	0.000650972
Insertion - Frameshift	84932	0.0209823
Insertion - In frame	12752	0.00315036
Nonstop extension	2171	0.000536341
Substitution - Missense	2812226	0.694755
Substitution - Nonsense	257838	0.0636984
Substitution - coding silent (synonymous)	658843	0.162766
Whole gene deletion	635	7.65535e-05
Total	4047795	1
Unknown (mutations not in CDS)	4247056

## Sheet: Supplementary Table S5
Supplementary Table S5. Summary of the expression data and TF numbers of 38 species in AnimalTFDB4.0.
Species	Expressed TF	TF number	Expressed TF ratio(%)	Expressed cofactor	Cofactor number	Expressed cofactor ratio(%)
Astatotilapia_calliptera	1794	1801	0.996113	758	758	1
Astyanax_mexicanus	1833	1838	0.99728	757	757	1
Bos_taurus	1445	1445	1	939	939	1
Caenorhabditis_elegans	590	590	1	317	317	1
Callithrix_jacchus	1324	1498	0.883845	880	931	0.94522
Capra_hircus	1451	1455	0.997251	940	941	0.998937
Cavia_porcellus	1231	1231	1	900	900	1
Cercocebus_atys	1537	1540	0.998052	966	967	0.998966
Chlorocebus_sabaeus	1542	1542	1	947	947	1
Danio_rerio	2265	2546	0.889631	705	782	0.901535
Drosophila_melanogaster	649	651	0.996928	375	375	1
Equus_caballus	1522	1522	1	922	922	1
Esox_lucius	1930	1930	1	783	783	1
Felis_catus	1453	1455	0.998625	934	934	1
Gallus_gallus	1058	1058	1	771	771	1
Gasterosteus_aculeatus	1306	1306	1	744	744	1
Gorilla_gorilla_gorilla	1584	1585	0.999369	952	952	1
Homo_sapiens	1658	1659	0.999397	1024	1024	1
Latimeria_chalumnae	1142	1165	0.980258	760	761	0.998686
Lepisosteus_oculatus	1188	1189	0.999159	754	754	1
Macaca_fascicularis	1188	1419	0.837209	834	875	0.953143
Macaca_mulatta	1533	1533	1	942	942	1
Macaca_nemestrina	1550	1552	0.998711	975	976	0.998975
Microcebus_murinus	1439	1442	0.99792	946	946	1
Monodelphis_domestica	1594	1594	1	830	830	1
Mus_musculus	1611	1611	1	969	970	0.998969
Neolamprologus_brichardi	1573	1582	0.994311	690	690	1
Nothobranchius_furzeri	1804	1805	0.999446	743	743	1
Ornithorhynchus_anatinus	1159	1162	0.997418	798	798	1
Oryctolagus_cuniculus	1286	1286	1	813	813	1
Pan_paniscus	1518	1530	0.992157	955	955	1
Pan_troglodytes	1753	1753	1	985	985	1
Papio_anubis	1292	1515	0.852805	887	945	0.938624
Poecilia_reticulata	1659	1660	0.999398	727	727	1
Rattus_norvegicus	1336	1561	0.855862	922	952	0.968487
Scophthalmus_maximus	1241	1523	0.814839	662	741	0.893387
Sus_scrofa	1451	1451	1	920	920	1
Xenopus_tropicalis	1368	1368	1	810	810	1

## Sheet: Supplementary Table S6
Supplementary Table S6. Summary of the expression data of 38 species in AnimalTFDB4.0.
Species	Summary of gene expression data
Homo_sapiens	37 cancers from TCGA
	77 cell lines from EMBL-EBI Expression Atlas
	16 tissues from EMBL-EBI Expression Atlas
	30 tissues from The Human Protein Map
	54 tissues from The GTEx Project
	60 tissues from FANTOM5
	256 tissues from The Human Protein Atlas
	69 cell lines from The Human Protein Atlas
	62 tissues from Bgee
	7 tissues from PMC6658352
Mus_musculus	71 tissues from Bgee
	7 tissues from PMC6658352
	26 tissues from PMC4105710
Astatotilapia_calliptera	10 tissues from Bgee
Astyanax_mexicanus	15 tissues from Bgee
Bos_taurus	127 tissues from Bgee
Caenorhabditis_elegans	5 tissues from Bgee
	1 tissue from PMC4105710
Callithrix_jacchus	7 tissues from Bgee
Capra_hircus	19 tissues from Bgee
Cavia_porcellus	15 tissues from Bgee
Cercocebus_atys	14 tissues from Bgee
Chlorocebus_sabaeus	8 tissues from Bgee
Danio_rerio	25 tissues from Bgee
	7 tissues from PMC4105710
Drosophila_melanogaster	18 tissues from Bgee
	3 tissues from PMC4105710
Equus_caballus	26 tissues from Bgee
Esox_lucius	16 tissues from Bgee
Felis_catus	12 tissues from Bgee
Gallus_gallus	15 tissues from Bgee
	7 tissues from PMC6658352
	15 tissues from PMC4105710
Gasterosteus_aculeatus	15 tissues from Bgee
Gorilla_gorilla_gorilla	8 tissues from Bgee
Latimeria_chalumnae	7 tissues from Bgee
Lepisosteus_oculatus	14 tissues from Bgee
Macaca_fascicularis	15 tissues from Bgee
Macaca_mulatta	27 tissues from Bgee
	7 tissues from PMC6658352
	13 tissues from PMC4105710
Macaca_nemestrina	14 tissues from Bgee
Microcebus_murinus	10 tissues from Bgee
Monodelphis_domestica	24 tissues from Bgee
	7 tissues from PMC6658352
Neolamprologus_brichardi	10 tissues from Bgee
Nothobranchius_furzeri	4 tissues from Bgee
Ornithorhynchus_anatinus	9 tissues from Bgee
Oryctolagus_cuniculus	21 tissues from Bgee
	7 tissues from PMC6658352
Pan_paniscus	7 tissues from Bgee
Pan_troglodytes	26 tissues from Bgee
	23 tissues from PMC4105710
Papio_anubis	73 tissues from Bgee
Poecilia_reticulata	2 tissues from Bgee
Rattus_norvegicus	21 tissues from Bgee
	7 tissues from PMC6658352
	16 tissues from PMC4105710
Scophthalmus_maximus	7 tissues from Bgee
Sus_scrofa	54 tissues from Bgee
Xenopus_tropicalis	16 tissues from Bgee
	1 tissue from PMC4105710

## Sheet: Supplementary Table S7
Supplementary Table S7. Summary of the PTM data of 8 species in AnimalTFDB4.0.
Species	TFs with PTM	PTM TF ratio(%)	Cofactors with PTM	PTM cofactor ratio(%)
Homo sapiens	1588	0.9572	1013	0.9893
Mus musculus	980	0.6083	835	0.8608
Drosophila melanogaster	139	0.2135	176	0.4693
Rattus norvegicus	191	0.1224	254	0.2668
Danio rerio	27	0.0106	20	0.0256
Gallus gallus	7	0.0066	11	0.0143
Bos taurus	5	0.0035	23	0.0245
Sus scrofa	4	0.0028	10	0.0109
